# Supplementary material for: The Retromer Coat Complex Coordinates Endosomal Sorting and Dynein-Mediated Transport, with Carrier Recognition by the trans-Golgi Network
Source: Dev Cell. 2009 Jul 21;17(1):110–22. doi: 10.1016/j.devcel.2009.04.016 (PMC2714578; doi:10.1016/j.devcel.2009.04.016)
Supplement: Movie S2. Visualisation of Transport of CD8-Tagged CI-MPR to the TGN — HeLaM cells expressing both CD8-CI-MPR and mCherry-Rab6a′ were labelled by adding a FITC-tagged CD8 antibody into the culture medium, immediately followed by confocal live cell imaging. In Movie S2A the FITC channel is displayed, in Movie S2B the corresponding mCherry channel and in Movie S2C the merge of both channels (FITC – green, mCherry – red). Please note the accumulation of CD8-FITC label in the mCherry-Rab6a′ decorated Golgi area over the 20 min time period imaged. Time and scale bar as indicated in the video. [file mmc3.zip]

Archive with 3 entries (3 files):
- devcel1695mmc3A.mov
- devcel1695mmc3B.mov
- devcel1695mmc3C.mov
