# Supplementary material for: The Retromer Coat Complex Coordinates Endosomal Sorting and Dynein-Mediated Transport, with Carrier Recognition by the trans-Golgi Network
Source: Dev Cell. 2009 Jul 21;17(1):110–22. doi: 10.1016/j.devcel.2009.04.016 (PMC2714578; doi:10.1016/j.devcel.2009.04.016)
Supplement: Movie S3. Retromer Decorated Vesicles Stained by GFP-SNX6 Undergo Sporadic Movement towards the Vicinity of mCherry-Rab6a′ Labeled Golgi — Movie S3A. GFP-SNX6. Movie S3B. mCherry-Rab6a′. Movie S3C. Merge of the two channels, GFP – green, mCherry – red. The video was collected over a 5 min time period and is played at ∼17 x real time. Numerous events are visible in which SNX6 labelled vesicles move in all directions, but with a perceived tendency to travel towards the Golgi, where an accumulation of bright SNX6 stained vesicles can be observed. For scale bar and quantification, compare Figure 4A and C. [file mmc4.zip]

Archive with 3 entries (3 files):
- devcel1695mmc4A.mov
- devcel1695mmc4B.mov
- devcel1695mmc4C.mov
