# Supplementary material for: The Retromer Coat Complex Coordinates Endosomal Sorting and Dynein-Mediated Transport, with Carrier Recognition by the trans-Golgi Network
Source: Dev Cell. 2009 Jul 21;17(1):110–22. doi: 10.1016/j.devcel.2009.04.016 (PMC2714578; doi:10.1016/j.devcel.2009.04.016)
Supplement: Movie S5. Suppression of p150glued Reduces Efficient Movement towards the TGN — Movie S5A. GFP-SNX6. Movie S5B. mCherry-Rab6a′. Movie S5C. Merge of the two channels, GFP – green, mCherry – red. Recording time of the video was 5 min, played at ∼17 x real time. While chaotic movement of vesicles is still abundant under p150glued suppression, their trajectories are no longer directed towards the TGN. By consequence, the concentration of retromer positive vesicles at the TGN is virtually abolished. Compare Figure 4A and C for scale bar and quantification. [file mmc6.zip]

Archive with 3 entries (3 files):
- devcel1695mmc6A.mov
- devcel1695mmc6B.mov
- devcel1695mmc6C.mov
